# Supplementary material for: Predicting Quality of Life in Parkinson’s Disease: A Machine Learning Approach Employing Common Clinical Variables
Source: J Clin Med. 2024 Aug 27;13(17):5081. doi: 10.3390/jcm13175081 (PMC11396193; doi:10.3390/jcm13175081)
Supplement: Supplementary file 1 [file jcm-13-05081-s001.zip]

Archive with 2 entries (2 files):
- Supplementary Figure S1 -  Factor Analysis of Mixed Data.pdf
- Supplementary Table S1 - Descriptive Statistics of the PRISM Database.pdf
